# Supplementary material for: Meristem maintenance, auxin, jasmonic and abscisic acid pathways as a mechanism for phenotypic plasticity in Antirrhinum majus
Source: Sci Rep. 2016 Jan 25;6:19807. doi: 10.1038/srep19807 (PMC4726321; doi:10.1038/srep19807)
Supplement: Supplementary Table S2 [file srep19807-s2.xls]

## Sheet: Hoja1
term name	term ID	t type	p-value
Down Regulated GO Terms
intracellular organelle part	GO:0044446	CC	2.24e-08
cytoplasmic part	GO:0044444	CC	7.37e-07
organelle envelope	GO:0031967	CC	1.81e-05
apoplast	GO:0048046	CC	5.41e-05
membrane	GO:0016020	CC	0.000224
single-organism carbohydrate catabolic process	GO:0044724	BP	0.00163
nucleoside diphosphate metabolic process	GO:0009132	BP	0.0045
response to hormone	GO:0009725	BP	0.00555
single-organism process	GO:0044699	BP	0.00609
oxidoreductase activity, acting on the aldehyde or oxo group of donors, NAD or NADP as acceptor	GO:0016620	MF	0.0105
carboxylic acid metabolic process	GO:0019752	BP	0.0106
dormancy process	GO:0022611	BP	0.0131
nucleobase-containing small molecule metabolic process	GO:0055086	BP	0.0215
regulation of gibberellic acid mediated signaling pathway	GO:0009937	BP	0.0297
glycolytic process	GO:0006096	BP	0.0322
carbohydrate derivative metabolic process	GO:1901135	BP	0.0394
cellular aromatic compound metabolic process	GO:0006725	BP	0.0429
UP Regulated GO Terms
single-organism process	GO:0044699	BP	1.24e-08
cytoplasm	GO:0005737	CC	2.11e-06
response to stimulus	GO:0050896	BP	3.48e-06
catalytic activity	GO:0003824	MF	7.61e-06
metabolic process	GO:0008152	BP	0.000239
response to wounding	GO:0009611	BP	0.000523
cell wall	GO:0005618	CC	0.0492
