# Supplementary material for: Meristem maintenance, auxin, jasmonic and abscisic acid pathways as a mechanism for phenotypic plasticity in Antirrhinum majus
Source: Sci Rep. 2016 Jan 25;6:19807. doi: 10.1038/srep19807 (PMC4726321; doi:10.1038/srep19807)
Supplement: Supplementary Table S1 [file srep19807-s3.xls]

## Sheet: Hoja1
Antirrhinum EST	Fold change	Arabidopsis best hit
Snap112107_cn3465	12.72	At4g01470
AJ789425	7.67
AJ801733	6.91	AT1G20510
Snap112107_cn5618	6.24	At2g32150
AJ801439	6.14	AT2G39400
AJ800990	5.93	AT3G09280
Snap112107_cn0016	5.69	At3g53420
Snap112107_cn2102	5.31	At1g65870
AJ807691	5.24	AT3G13930
Snap112107_cn0074	5.22	At2g37040
AJ792686	5.21	AT4G22920
Snap112107_cn5634	4.89	At5g48150
AJ798878	4.85	AT1G02660
AJ793782	4.72	AT2G04290
Snap112107_cn0014	4.62	At3g53420
Snap112107_cn4526	4.58	At5g50790
AJ802154	4.55	AT5G53050
Snap112107_cn3461	4.5	At2g33340
AJ800298	4.39
Snap112107_cn1271	4.39	At3g17530
Snap112107_cn2727	4.32	At1g76035
AJ787698	4.24
AJ802551	4.19	AT1G05940
AJ808370	4.15	AT1G04300
Snap112107_cn3867	4.15	At4g17530
Snap112107_cn3260	4.14	At3g44840
Snap112107_cn1211	4.06	At4g27830
Snap112107_cn5202	4.06
AJ807971	4.03	AT4G17230
AJ809063	4.01	AT1G19180
AJ797677	4
Snap112107_cn1018	3.99	At1g01720
AJ558305	3.99	AT1G29120
AJ806361	3.97
AJ805367	3.96	AT1G76360
AJ791347	3.83	AT5G17165
AJ793832	3.82	AT3G15820
AJ801161	3.81
Snap112107_cn3101	3.76	At3g63000
AJ788140	3.73	AT4G09670
Snap112107_cn4757	3.73	At2g13650
AJ794399	3.72	AT2G28080
AJ796702	3.72	AT1G53450
Snap112107_cn5612	3.71	At4g11650
AJ558358	3.69	AT3G21250
Snap112107_cn0800	3.66	AT3G15353
Snap112107_cn1488	3.64	At5g64410
AJ791660	3.59	AT4G36740
AJ803922	3.55	AT5G37380
AJ789114	3.54	AT4G13830
Snap112107_cn0831	3.53	At5g64240
AJ560206	3.52
AJ797236	3.52	AT3G50910
Snap112107_cn1451	3.5	At5g47550
AJ789292	3.49
Snap112107_cn4669	3.47	At1g09070
Snap112107_cn5103	3.46	At3g45970
AJ798008	3.46	AT5G06420
Snap112107_cn1109	3.43	At5g40350
AJ809106	3.43	AT3G55180.
AJ797291	3.43
AJ792724	3.43	AT5G16160
AJ560085	3.41	AT4G13420
AJ790696	3.39
Snap112107_cn2246	3.39	At2g05840
AJ789007	3.39	AT4G38840
Snap112107_cn2650	3.36
Snap112107_cn0867	3.36	At4g02340
Snap112107_cn2095	3.35	At2g05620
AJ791322	3.33	AT5G54250
AJ789529	3.32	AT2G20580
AJ798476	3.31
AJ559807	3.29
Snap112107_cn4917	3.29	At1g03440
AJ787981	3.28
Snap112107_cn3483	3.27	At1g06260
AJ794941	3.27	AT4G29840
AJ796183	3.24	AT1G03180
AJ788290	3.23	AT4G30380
AJ787370	3.2	AT1G08250
AJ802565	3.19	AT5G14120
AJ795411	3.17
AJ803713	3.17	AT1G12550
AJ795003	3.16
AJ797918	3.16	AT1G48910
Snap112107_cn2938	3.15	At4g15280
AJ802307	3.15	AT4G11650
AJ798144	3.14	AT1G77420
Snap112107_cn1297	3.14	At5g02230
Snap112107_cn0818	3.13	At1g52340
AJ792559	3.13	AT1G24620
Snap112107_cn5624	3.11	At3g54420
AJ559378	3.1	AT3G08820
Snap112107_cn2489	3.1	At1g76160
Snap112107_cn5361	3.1	At2g27690
Snap112107_cn4267	3.08	At5g63160
AJ799357	3.08
Snap112107_cn0015	3.07	At3g53420
AJ798870	3.07	AT5G18600
Snap112107_cn0220	3.06	At4g26840
AJ802427	3.05	AT1G21740
AJ788008	3.05	AT5G67190
AJ559212	3.05
Snap112107_cn1814	3.04
AJ794437	3.04	AT2G42260
AJ792815	3.04
AJ794211	3.03	AT5G60520
AJ797388	3.03	AT5G10930
Snap112107_cn5048	3.03	At3g11170
AJ804256	3.01	AT5G17540
Snap112107_cn0112	3.01
AJ797547	3	AT5G62700
Snap112107_cn0799	3	AT3G15353
Snap112107_cn0807	2.99	At1g32700
Snapdragon-1_1_K08_T3	2.99
Snap112107_cn5642	2.99	At3g55970
Snap112107_cn4006	2.98	At5g01650
AJ799847	2.98	AT5G18670
AJ804582	2.97	AT2G40150
Snap112107_cn3785	2.96	At4g16060
AJ807926	2.96
AJ559467	2.96	AT4G39960
AJ798460	2.96
AJ797848	2.95	AT5G46210
AJ791757	2.95	AT3G18670
AJ798143	2.94
AJ793539	2.94	AT5G53620
AJ799371	2.93	AT4G03080
AJ795010	2.92	AT1G22540
AJ804497	2.92	AT2G41380
AJ558664	2.91	AT2G15680
Snap112107_cn2790	2.91
AJ791293	2.9
Snap112107_cn2500	2.89	At1g01720
AJ791747	2.89	AT2G46340
Snap112107_cn5172	2.89	At3g22600
Snap112107_cn1678	2.89	At3g04740
AJ795698	2.89	AT5G67300
AJ797400	2.89
AJ801987	2.87	AT1G70820
AJ799923	2.86	AT5G62840
AJ795859	2.85	AT1G63430
AJ795483	2.85	AT1G28640
Ama_2_O20_T3	2.85
AJ800125	2.84
Snap112107_cn2214	2.84	At4g20050
AJ799456	2.84	AT4G08200
AJ788318	2.84
Snap112107_cn3436	2.83	At1g51760
AJ789402	2.83
Snap112107_cn4053	2.83	At1g27730
Snap112107_cn3942	2.83	At1g71810
AJ787542	2.83
AJ804332	2.83	AT5G54060
AJ796111	2.83
Snap112107_cn1521	2.82	At4g37990
AJ788907	2.82	AT5G26110
AJ793252	2.81
Snap112107_cn4866	2.81	At5g65280
AJ559213	2.81	AT1G19320
AJ791059	2.81	AT3G03000
AJ798406	2.81	AT1G80020
AJ803438	2.81
Snap112107_cn1851	2.81	At1g19180
Snap112107_cn4199	2.81	At5g42760
AJ796436	2.8	AT3G14180
AJ787790	2.79
AJ797265	2.79
AJ560110	2.79	AT1G52820
AJ797180	2.78
Snap112107_cn5615	2.78	At5g54800
AJ797253	2.77
AJ803364	2.77
AJ797302	2.77
AJ792773	2.77
AJ795776	2.77	AT2G32060
Snap112107_cn1765	2.76	At3g51100
AJ798901	2.76	AT5G55125
AJ794232	2.76	AT3G62900
Snap112107_cn4878	2.75	At5g42160
Ama_2_N16_T3	2.75
Snap112107_cn0073	2.74	At2g37040
AJ787720	2.74
Snap112107_cn2415	2.74	At4g28240
AJ797383	2.74	AT1G53720
Snap112107_cn2335	2.74	At4g32690
AJ797336	2.74
Snap112107_cn4240	2.74	At5g45960
Snap112107_cn0033	2.74	At4g36810
Snap112107_cn4390	2.74	At1g30870
Snap112107_cn4362	2.73	At2g30550
AJ803533	2.73	AT3G58120
AJ797178	2.73
Snap112107_cn0135	2.72	At5g59320
AJ788670	2.72
AJ797379	2.72	AT1G63210
AJ797221	2.72
AJ797079	2.71	AT4G24160
AJ795600	2.71
AJ801853	2.71	AT4G30020
AJ797217	2.71
AJ802163	2.71	AT4G28700
AJ797354	2.7	AT5G42820
Snap112107_cn3112	2.7	At1g02680
Snap112107_cn5733	2.7	At2g45600
Snap112107_cn2505	2.69	At1g01720
AJ806992	2.69
AJ787101	2.69
Snap112107_cn2446	2.69	At1g22360
AJ787283	2.69
Snap112107_cn3179	2.69	At1g27530
Snap112107_cn0013	2.69	At4g22190
AJ787021	2.68
AJ790774	2.68
AJ793947	2.68	AT1G79610
AJ796116	2.68
AJ787588	2.68
AJ797436	2.68
Snap112107_cn5185	2.68	At1g23010
AJ791167	2.68
AJ797484	2.68
AJ797432	2.67	AT3G52380
AJ786965	2.67
AJ558934	2.67
AJ797346	2.67	AT2G25870
AJ797222	2.67	AT2G13370
AJ795829	2.67	AT4G02860
AJ790759	2.66	AT1G15780
AJ797423	2.66	AT3G12580
AJ797434	2.66
AJ790283	2.66	AT1G04510
AJ804803	2.66	AT1G77100
AJ558547	2.66	AT3G53420
AJ793834	2.66	AT3G14830
AJ797246	2.66	AT2G18760
AJ799934	2.66
AJ800800	2.65	AT5G63380
AJ797304	2.65	AT1G23870
AJ789975	2.65
AJ793680	2.65	AT5G11720
AJ799969	2.65	AT2G03730
AJ797259	2.65	AT3G02280
Snap112107_cn3745	2.65	At5g49230
AJ787784	2.65
AJ797554	2.64
Snap112107_cn0162	2.64
AJ787002	2.64
AJ788042	2.64
Snap112107_cn1181	2.64	AT2G37040
AJ797487	2.64
Snap112107_cn0569	2.63	AT1G66240
AJ797292	2.63	AT5G52470
Snap112107_cn0160	2.63
AJ797247	2.63	AT4G29330
Snap112107_cn0959	2.63
AJ797422	2.63	AT1G16470.
AJ789276	2.63
AJ793356	2.63
AJ795119	2.63	AT3G45750
Snapdragon-1_1_O05_T3	2.63
AJ791621	2.63
AJ789020	2.63	AT3G50670
AJ790975	2.63
AJ790136	2.63	AT4G36650
AJ797393	2.62	AT4G36130
AJ797255	2.62
Snap112107_cn0142	2.62	AT5G54160
AJ800248	2.62	AT5G15800
AJ787348	2.62	AT4G02380
AJ800087	2.62
AJ792419	2.62
AJ805837	2.62
Snap112107_cn4357	2.62
AJ793551	2.62
AJ789393	2.62
AJ808682	2.61
AJ558498	2.61
AJ806583	2.61
Snap112107_cn5050	2.61
AJ787398	2.61	AT4G14710.4
AJ805769	2.61
AJ806607	2.61	AT5G65130
AJ796905	2.61
Snap112107_cn0145	2.61
AJ787768	2.61
Snap112107_cn5054	2.61
AJ790527	2.6
AJ796728	2.6	AT5G65380
AJ795481	2.6	AT5G64320
Snap112107_cn2636	2.6
AJ804533	2.6
AJ797171	2.6
AJ797425	2.6	AT5G28740
Snap112107_cn3491	2.6	AT1G79420
Snap112107_cn5071	2.6
AJ797224	2.6
AJ793821	2.6	AT5G13570
AJ558728	2.59
Snap112107_cn0132	2.59	AT1G29930
AJ789545	2.59
AJ797173	2.59
AJ797263	2.59
AJ787554	2.59
AJ798077	2.59
AJ796553	2.59
Snap112107_cn5052	2.59
AJ797430	2.58
AJ797438	2.58	AT5G42740
AJ788648	2.58
AJ559284	2.58	AT3G59350
Snap112107_cn0032	2.58	AT4G04770
Snap112107_cn0129	2.57
Snap112107_cn4563	2.57	AT1G55530
AJ797442	2.57
Snap112107_cn4230	2.57	AT5G64260
AJ803529	2.57	AT1G68810
AJ797344	2.57
Snapdragon-1_1_P06_T3	2.57
Snap112107_cn2698	2.57	AT1G12090
Snap112107_cn3207	2.57
Snap112107_cn4877	2.57	AT1G75900
AJ797251	2.57	AT5G45775
Snap112107_cn1338	2.57	AT1G17180
AJ795949	2.57	AT2G20830
Snap112107_cn0240	2.57
AJ787582	2.57	AT5G10730
AJ794944	2.57
AJ558588	2.57
AJ797473	2.56
AJ797348	2.56
Snap112107_cn2350	2.56	AT1G48320
AJ787686	2.56
AJ791085	2.56
Snap112107_cn0935	2.56
Snap112107_cn4283	2.56
Snap112107_cn4995	2.56	AT5G62680
AJ797332	2.56
Snap112107_cn0126	2.56	AT5G59310
Snap112107_cn1811	2.55	AT5G03980
AJ797300	2.55	AT5G03415
AJ796446	2.55	AT5G14640
AJ787882	2.55
AJ787637	2.55
AJ787619	2.55
AJ793504	2.55	AT1G79040
AJ799463	2.55	AT1G73850
AJ809016	2.55	AT3G05970
AJ788506	2.55
AJ787866	2.54	AT1G68725
Snap112107_cn0623	2.54
Snap112107_cn0165	2.54	AT5G59310
AJ808405	2.54	AT3G58060
AJ558899	2.54
AJ798420	2.54	AT2G47770
AJ798372	2.54	AT3G05850
AJ791727	2.54	AT1G28480
AJ796593	2.54	AT5G54470
AJ807596	2.54	AT2G22500
AJ795834	2.54	AT5G63380
AJ787692	2.54
AJ787603	2.54
Snap112107_cn4517	2.54
AJ787489	2.54
AJ806374	2.54	AT1G51780
AJ790391	2.53	AT3G54000
Snap112107_cn2656	2.53	AT3G54040
AJ797352	2.53	AT1G56070
AJ796401	2.53	AT2G45510
AJ797257	2.53
Snap112107_cn1975	2.53	AT3G05500
Snap112107_cn0134	2.53	AT5G54160
AJ787847	2.53
AJ791450	2.53
AJ787597	2.53
AJ787510	2.53	AT2G30570
AJ806539	2.52	AT1G60600
Snap112107_cn1475	2.52	AT3G09270
AJ794654	2.52	AT4G11410
AJ798666	2.52	AT5G09310 |
RANDOM_GC47_STRAIGHT	2.52
Snap112107_cn0399	2.52
AJ787436	2.52
AJ797397	2.52
AJ797296	2.52	AT5G63120
AJ802955	2.52	AT4G18950
Snap112107_cn0023	2.52
AJ797186	2.52
AJ800569	2.51
AJ787429	2.51
Snap112107_cn5107	2.51	AT1G22850
AJ801243	2.51
AJ787773	2.51
AJ800253	2.51
Snap112107_cn3802	2.51
AJ800795	2.51
AJ807208	2.51
AJ797471	2.51
AJ797158	2.51	AT1G55810
AJ792951	2.51	AT5G46790
AJ790941	2.51	AT5G38830
AJ797389	2.51	AT5G61460
AJ798837	2.51	AT4G22260
AJ788037	2.51	AT2G20890
Snap112107_cn0270	2.5
AJ787655	2.5
AJ808089	2.5	AT3G50350
AJ788035	2.5
AJ787974	2.5
Snap112107_cn5600	2.5	AT1G59940
AJ797184	2.5	AT5G23630
Snap112107_cn0512	2.5	AT5G54160
gi32402571gbAF083816_2	2.5
AJ798081	2.5
AJ791126	2.5
AJ788228	2.5	AT1G22510
AJ787785	2.5
AJ787690	2.5
AJ789386	2.49	AT1G69920
AJ796203	2.49	AT5G19730
Snap112107_cn0509	2.49	AT5G54160
AJ804739	2.49	AT1G07350
Ama_2_M03_T3	2.49
Snap112107_cn0192	2.49	AT5G59310
AJ787716	2.49
AJ787999	2.49	AT2G33740
AJ559286	2.49	AT4G18425
AJ793007	2.48	AT4G35490
AJ797399	2.48	AT4G38570
Snap112107_cn0817	2.48	AT1G52340
AJ801935	2.48	AT1G51440
AJ796496	2.48	AT1G78290
AJ558574	2.48
AJ793636	2.48
AJ787965	2.48
AJ787918	2.48	AT5G45800
AJ787673	2.48
AJ797340	2.48
AJ797298	2.48
AJ787627	2.48
Snap112107_cn0513	2.48	AT5G54160
AJ789266	2.47	AT5G42950
AJ797188	2.47
AJ809123	2.47	AT2G19810
AJ791527	2.47	AT4G39830
Snap112107_cn0119	2.47	AT5G59310
AJ799631	2.47	AT4G13640
AJ796368	2.47
AJ797477	2.47
AJ805222	2.47	AT2G40750
AJ796113	2.47	AT2G44480
AJ787376	2.47	AT2G34420
Snap112107_cn0357	2.47
AJ799568	2.47	AT2G23460
AJ803247	2.47	AT1G76690
AJ804294	2.47
AJ795335	2.47
AJ793166	2.47
AJ799274	2.46
AJ789288	2.46	AT5G04910
AJ790020	2.46
AJ787080	2.46
Snap112107_cn0291	2.46	AT1G15120
AJ788006	2.46
AJ797177	2.46	AT1G13190
Snap112107_cn2806	2.46	AT1G17180
AJ797306	2.46	AT2G36390
AJ787984	2.46	AT3G23530
AJ796092	2.45
AJ787671	2.45
Snap112107_cn0717	2.45	AT4G21585
AJ791811	2.45	AT2G47480
Snap112107_cn0891	2.45
AJ798342	2.45	AT1G48480
Snap112107_cn4014	2.45	AT1G78230
Snap112107_cn0791	2.45
Snap112107_cn5350	2.45
Snap112107_cn0164	2.45	AT2G38540
Snap112107_cn4934	2.45	AT1G06620
Snap112107_cn4797	2.45	AT1G64720
AJ787530	2.45
AJ803311	2.45	AT2G42750
AJ787055	2.45
AJ795475	2.45	AT3G23560
AJ799940	2.44
AJ787193	2.44
AJ787133	2.44
AJ807606	2.44
Ama_1_I11_T3	2.44
AJ787497	2.44
AJ797169	2.44
Snap112107_cn3163	2.44
AJ787688	2.44
Snap112107_cn0591	2.43
AJ796119	2.43	AT1G01225
Snap112107_cn3004	2.43
AJ790536	2.43
AJ805657	2.43
AJ787281	2.43
Snap112107_cn5063	2.43
Snap112107_cn2711	2.43	AT4G26060
Snap112107_cn1528	2.43	AT2G43810
Snap112107_cn4243	2.43	AT4G01130
AJ792687	2.43
Snap112107_cn0103	2.43
AJ787399	2.43
Snap112107_cn0025	2.43
AJ793652	2.43
AJ787643	2.43
Snapdragon-1_1_L09_T3	2.42
AJ804923	2.42
AJ787012	2.42
AJ797479	2.42
Snap112107_cn5674	2.42
AJ787104	2.42	AT5G59370
AJ800103	2.42	AT3G09140
Snap112107_cn2868	2.42	AT1G70830
Snap112107_cn4998	2.42	AT2G47260
AJ787634	2.41
Snap112107_cn0806	2.41
Snap112107_cn1837	2.41	AT1G05010
Snap112107_cn0482	2.41	AT1G67360
Snap112107_cn0236	2.41	AT4G37990
Snap112107_cn0114	2.41
AJ787445	2.41	AT1G21710
AJ796104	2.4	AT1G13820
Snap112107_cn0414	2.4	AT5G52160
AJ559034	2.4	AT4G17170
Snap112107_cn3481	2.4	AT4G18100
AJ793358	2.4	AT2G30360
gi16021embX59517_1	2.4
Snap112107_cn2299	2.4	AT1G73620
AJ800232	2.4
AJ788768	2.39
AJ796060	2.39	AT3G19950
AJ805585	2.39	AT3G60360
AJ794099	2.39	AT4G00755
AJ796106	2.39	AT3G57000
AJ787393	2.39
Snap112107_cn1873	2.39	AT4G16444
Snap112107_cn0775	2.39
AJ800201	2.39
AJ801545	2.38	AT4G29750
AJ797391	2.38
Snap112107_cn2832	2.38
AJ808066	2.38
AJ808031	2.38	AT1G77580
AJ559469	2.38	AT5G61455
AJ789123	2.38
AJ789009	2.38
AJ792673	2.38
AJ796424	2.38	AT3G51840
Ama_2_H18_T3	2.38
AJ787801	2.38
AJ802541	2.38
AJ798056	2.38
AJ791631	2.37	AT5G50180
Snap112107_cn2261	2.37	AT3G07970
AJ789362	2.37	AT1G77330
AJ799031	2.37
AJ787887	2.37
AJ787644	2.37	AT5G01990 |
Snap112107_cn3908	2.37	AT3G01470
AJ787437	2.37	AT3G53000
AJ788026	2.36
AJ787289	2.36
Snap112107_cn4624	2.36	AT2G30020
Snap112107_cn0510	2.36	AT5G54160
AJ806913	2.36
AJ787473	2.36
Snap112107_cn0133	2.36	AT2G38540
AJ798952	2.36
AJ795800	2.36	AT1G72450
AJ559573	2.36	AT5G53940
AJ807254	2.36	AT1G59750
AJ788773	2.36
AJ787618	2.36
Snap112107_cn3753	2.36	AT5G16010
AJ791923	2.36
AJ793566	2.35	AT1G43245
AJ793499	2.35	AT2G36090
AJ795379	2.35	AT4G02610
Snap112107_cn1447	2.35	AT2G04520
AJ797182	2.35
Snap112107_cn4664	2.35	AT5G14370
AJ795676	2.35	AT5G08710
Snap112107_cn4010	2.35
AJ787179	2.35	AT5G37930
Snap112107_cn3609	2.35
Snap112107_cn4141	2.35	AT4G08455
AJ795727	2.35	AT2G41540
Ama_2_J21_T3	2.35
AJ787782	2.35
Snap112107_cn5698	2.35	AT2G35940
AJ786942	2.34	AT4G20350
Snap112107_cn0036	2.34	AT4G36810
AJ787748	2.34	AT1G67650
AJ796914	2.34	AT1G67060
Snap112107_cn1951	2.34	AT5G55160
AJ798838	2.34	AT1G30090
Snapdragon-1_2_F15_T3	2.34
Snap112107_cn2701	2.34
AJ792345	2.34	AT1G31780
AJ794621	2.34	AT3G01550
Snap112107_cn0614	2.33	AT2G40110
AJ787878	2.33
Snap112107_cn1072	2.33
AJ797763	2.33	AT3G19830
AJ790525	2.33	AT3G30838
AJ793672	2.33
AJ560100	2.33
AJ792069	2.33
Snap112107_cn2499	2.33	AT5G02250
Snap112107_cn5590	2.33	AT3G29240
Snap112107_cn3580	2.33	AT3G15260
Snap112107_cn3956	2.33
Snap112107_cn5437	2.33
AJ791938	2.32	AT1G01490
AJ790839	2.32
AJ788343	2.32
AJ801341	2.32	AT1G23760
AJ808721	2.32	AT5G01670
AJ560152	2.32
Snap112107_cn4658	2.32	AT5G11060
Snap112107_cn4965	2.32	AT1G14310
AJ797175	2.32
AJ798111	2.31
AJ799278	2.31	AT3G61760
Snap112107_cn0268	2.31	AT4G02890
Snap112107_cn0225	2.31
Snap112107_cn0163	2.31
Snap112107_cn4249	2.31	AT5G05410
AJ789357	2.31
AJ792515	2.31
AJ806492	2.31
Snap112107_cn0247	2.31
AJ787505	2.31	AT4G37990
AJ790423	2.3	AT5G44560
AJ795384	2.3	AT5G18610
AJ803384	2.3
Snap112107_cn2226	2.3	AT1G08180
Snapdragon-1_2_B21_T3	2.3
AJ794916	2.3	AT1G77420
Snap112107_cn0424	2.3
AJ786946	2.3
Snap112107_cn3556	2.3	AT3G62560
AJ793503	2.3	AT5G18770
AJ796546	2.3	AT1G56140
AJ794932	2.3	AT2G20340
AJ790646	2.3
AJ792022	2.3
Snap112107_cn1718	2.3	AT5G11500
AJ789647	2.29	AT1G78110
AJ795649	2.29
Snap112107_cn2607	2.29	AT2G45180
Snap112107_cn0904	2.29	AT1G32400
AJ789304	2.29	AT3G07880
Snap112107_cn2111	2.29
AJ804523	2.29	AT2G47020
AJ797154	2.29	AT3G07565
AJ791562	2.29
Snap112107_cn2218	2.29
AJ803257	2.29
Snap112107_cn0213	2.29	AT3G53990
AJ568318	2.29	AT4G09900
Snap112107_cn1099	2.28
AJ800055	2.28	AT1G20080
AJ808690	2.28	AT5G08710
Snap112107_cn3810	2.28	AT5G18200
AJ787561	2.28
AJ792625	2.28
AJ792629	2.28
AJ798516	2.28	AT2G37030
Snap112107_cn0153	2.28	AT5G54160
AJ798316	2.28	AT4G19420
AJ798147	2.28	AT1G77380
AJ787828	2.27
AJ799545	2.27
AJ805812	2.27	AT2G20420
AJ793995	2.27	AT4G21140
Snap112107_cn5659	2.27	AT5G09620
AJ559913	2.27	AT4G26840
AJ803091	2.27	AT3G51830
Snap112107_cn0137	2.27	AT5G03980
Snap112107_cn1079	2.27	AT2G37040
Snap112107_cn4025	2.27	AT3G47550
AJ805152	2.27	AT2G36990
AJ796242	2.27
Snap112107_cn0138	2.27	AT5G54160
AJ795984	2.27
AJ803041	2.27
Snap112107_cn3504	2.27	AT3G47560
Snap112107_cn0120	2.27
AJ808337	2.27	AT4G02320
AJ787892	2.26
AJ791208	2.26	AT2G04690
AJ797395	2.26
AJ787948	2.26	AT1G22630
AJ792140	2.26	AT3G10400
Ama_2_D11_T3	2.26
AJ791110	2.26	AT5G60340
Snap112107_cn0122	2.26
AJ794252	2.26
Snap112107_cn4958	2.26	AT2G27285
AJ560035	2.26
AJ558366	2.26
Snap112107_cn5057	2.26	AT1G55230
Snap112107_cn4278	2.26	AT4G24220
Snap112107_cn0410	2.26	AT5G59320
AJ808972	2.26	AT2G39980
AJ786948	2.25
AJ793935	2.25	AT2G21190
AJ796930	2.25
Snap112107_cn3647	2.25	AT5G38880
AJ795892	2.25	AT3G53980
AJ801592	2.25
AJ798694	2.25	AT5G53360
Snap112107_cn0617	2.25	AT1G75750
AJ791170	2.25
Snap112107_cn3668	2.25
AJ800983	2.25
Snap112107_cn4170	2.25	AT1G03220
Snap112107_cn1479	2.25
AJ804513	2.25
AJ801955	2.25	AT5G63380
AJ795362	2.24	AT5G26860
AJ798324	2.24
Snap112107_cn0748	2.24	AT4G39480
Snap112107_cn1768	2.24
Snap112107_cn0675	2.24
AJ787552	2.24
AJ807656	2.24	AT4G13220
Snap112107_cn2805	2.24
AJ805906	2.24	AT1G69040
Snap112107_cn5488	2.24	AT2G45570
Snap112107_cn0017	2.24	AT3G53420
AJ805978	2.23	AT1G71140
AJ791994	2.23	AT3G60450
AJ790992	2.23	AT3G15670
AJ799454	2.23	AT4G38810
AJ794168	2.23	AT5G20300
AJ787799	2.23
Snap112107_cn1799	2.23
AJ801513	2.23	AT3G53940
AJ787689	2.23
Snap112107_cn0127	2.23	AT4G34230
AJ797294	2.22
AJ790204	2.22	AT5G19750
AJ802807	2.22
Snap112107_cn3078	2.22
AJ796305	2.22
AJ792979	2.22
AJ801123	2.22	AT3G12950
Snap112107_cn2054	2.22
AJ802317	2.22	AT4G29210
Snap112107_cn5702	2.22	AT4G11470
Snap112107_cn2370	2.22
AJ793432	2.22	AT4G00620
AJ791612	2.21	AT2G39705
AJ797767	2.21
Snap112107_cn0596	2.21	AT3G15660
gi14715182embAJ311828_1	2.21
AJ789158	2.21	AT1G32920
AJ802758	2.21
AJ788088	2.21
AJ790138	2.21	AT2G02800
Snap112107_cn3400	2.21
Snap112107_cn0150	2.21	:AT5G54160
AJ804779	2.21	AT4G20460
AJ794700	2.21
AJ794854	2.21	AT4G07334
AJ789622	2.21
AJ795780	2.21
AJ797925	2.21	AT4G31160
Snap112107_cn0545	2.2	AT1G24260
Snap112107_cn3417	2.2	AT5G64260
AJ799983	2.2	AT1G32440
Snap112107_cn5009	2.2
Snap112107_cn0726	2.2	AT5G43700
AJ801254	2.2	AT2G20020
AJ560237	2.2	AT5G50720
Snap112107_cn0154	2.2
Snap112107_cn0862	2.2	AT2G43820
Snap112107_cn0577	2.2
AJ797381	2.2
AJ789295	2.19
AJ789918	2.19	AT5G13580
Snap112107_cn2445	2.19
AJ559577	2.19	AT5G65000
Snap112107_cn4444	2.19	AT5G66320
Snap112107_cn0108	2.19
Snap112107_cn2736	2.19	AT3G10405
AJ794072	2.19	AT1G60360
AJ787092	2.19	AT1G60360
AJ792100	2.19	T1G60360
AJ809080	2.19	AT3G07210
Snap112107_cn2435	2.19	AT5G06870
Snap112107_cn2215	2.19	AT4G20050
Snap112107_cn5524	2.19	AT4G12910
Snap112107_cn2691	2.18	AT1G75030
AJ796723	2.18	AT1G60360
Snap112107_cn3999	2.18	AT5G58950
AJ559892	2.18	AT1G60360
AJ788705	2.18	AT1G60360
Snap112107_cn0573	2.18	AT2G03440
AJ794234	2.18
Snap112107_cn2635	2.18
AJ803417	2.18
AJ800172	2.18	AT5G64840
AJ789078	2.18	AT2G40060
AJ786990	2.18	AT5G64840
AJ803032	2.18	AT2G19800
AJ787404	2.18
AJ795729	2.18
AJ801343	2.17
AJ807206	2.17
Snap112107_cn3992	2.17
AJ808326	2.17
AJ806130	2.17
AJ804748	2.17	AT2G34790
AJ797965	2.17	AT3G60830
AJ791455	2.17	AT4G38160
AJ568069	2.17	AT1G67290
Snap112107_cn0713	2.17	AT1G70890
Snap112107_cn0067	2.17	AT4G29010
AJ795165	2.17	AT3G63250
AJ795595	2.17	AT5G21105
AJ787910	2.16	AT1G06730
AJ559701	2.16	AT2G47610
AJ803414	2.16	AT1G13770
AJ797897	2.16	AT5G24310
AJ799824	2.16	AT3G25470
Snap112107_cn1906	2.16	AT5G07810
AJ793699	2.16
Snap112107_cn0788	2.16	AT5G09650
Snap112107_cn0337	2.16	AT5G54160
AJ559053	2.16	AT2G04740
Snap112107_cn4351	2.16	AT4G27760
AJ804845	2.16	AT3G51250
AJ558716	2.16
AJ795757	2.16	AT1G13635
AJ805798	2.16	AT2G30580
AJ807556	2.16
Snap112107_cn4580	2.16	AT1G10550
AJ808531	2.16	AT1G71250
AJ800570	2.16	AT1G20970 |
Snap112107_cn3571	2.16	AT5G13730
Snap112107_cn3639	2.16	AT1G19170
AJ802949	2.16
AJ792418	2.16	AT1G12830
AJ799821	2.15
Snap112107_cn4059	2.15
AJ796545	2.15	AT5G24010
Snapdragon-1_2_A19_T3	2.15	AT1G24090
Snap112107_cn4978	2.15	AT5G52040
AJ803792	2.15	AT1G24090
AJ795756	2.15
Snap112107_cn4478	2.15
AJ796727	2.15
AJ789701	2.15
AJ792059	2.15
AJ808767	2.15	AT1G34060
AJ795494	2.15	AT1G48410
Snap112107_cn2929	2.15
AJ805723	2.15	AT5G21990
Ama_1_K23_T3	2.15
AJ794108	2.15	AT1G27070
Snap112107_cn5670	2.15	AT2G22680
Snap112107_cn5209	2.14	AT2G43080
Snap112107_cn1948	2.14	AT5G51190
AJ787345	2.14	AT1G16070
Snap112107_cn3618	2.14	AT3G55830
AJ791042	2.14	AT4G03120
AJ789923	2.14	AT5G22460
AJ790787	2.14
AJ797308	2.14	AT3G11710
AJ802567	2.14	AT5G57690
Snap112107_cn1595	2.14	AT2G26840
AJ806311	2.14	AT3G14710
AJ790487	2.14	AT3G48930
Snap112107_cn3240	2.14	AT3G14610
AJ795901	2.13
AJ800166	2.13	AT5G20650.
Snap112107_cn0796	2.13
Snap112107_cn0974	2.13
Snap112107_cn3701	2.13	AT5G43150
AJ808396	2.13	AT5G16880
Snap112107_cn0113	2.13
AJ799188	2.13	AT1G51990
Snap112107_cn2777	2.13	AT3G49780
Snap112107_cn2860	2.13	AT2G39390
AJ798577	2.13
AJ789483	2.13
AJ559525	2.13	AT1G52720
AJ805718	2.13	AT1G08200
AJ793865	2.12	AT3G24120
AJ795730	2.12	AT5G61040
AJ800558	2.12	AT3G12600
AJ792132	2.12
AJ789081	2.12	AT4G13660
AJ807772	2.12	AT1G10140
AJ794114	2.12	AT2G43375 |
AJ806525	2.12	AT1G22370
AJ808420	2.12	AT2G37940
Snap112107_cn2814	2.12	AT5G13200
AJ801679	2.12	AT5G40190
AJ797387	2.12
AJ791157	2.11	AT5G10700
Snap112107_cn3853	2.11	AT2G17350
AJ793433	2.11	AT1G11580
AJ805967	2.11	AT5G09820
Snap112107_cn4912	2.11	AT3G57990
AJ799902	2.11
AJ795868	2.11	AT4G17486
AJ795917	2.11	AT5G37830
AJ786951	2.11	AT3G27210
AJ796381	2.11	AT2G19070
Snap112107_cn5145	2.11
AJ794081	2.11	AT3G58570
AJ789932	2.11
AJ803116	2.11	AT3G30210
AJ793949	2.11
AJ790868	2.11	AT4G02450
AJ799931	2.11
Snap112107_cn3611	2.11
Snap112107_cn5245	2.1	AT2G16600
AJ794956	2.1	AT5G42860
AJ806354	2.1	AT5G08790
Snap112107_cn0760	2.1	AT2G47340
Snap112107_cn0540	2.1	AT3G10920
Snap112107_cn3141	2.1	AT2G45180
AJ808148	2.1
Snap112107_cn5140	2.1
AJ791541	2.1
AJ787220	2.1	AT3G55420
Snap112107_cn0152	2.1	AT3G59540
AJ797703	2.1
AJ792234	2.1
AJ789370	2.1
AJ798503	2.1	AT4G02340
AJ789967	2.1
AJ796935	2.1	AT3G61640
AJ800309	2.1
AJ789037	2.1	AT4G02580
AJ794043	2.1	AT4G13420
AJ790070	2.1	AT3G01435
Snap112107_cn4724	2.09
AJ800351	2.09	AT1G23100
Snap112107_cn1787	2.09
AJ797350	2.09
Snap112107_cn1822	2.09	AT2G15220
AJ808929	2.09	AT5G61770
Snap112107_cn0930	2.09	AT3G17210
Snap112107_cn2208	2.09	AT5G27760
Snap112107_cn1857	2.09
AJ806493	2.09	AT5G59790
Snap112107_cn4201	2.09	AT5G48470
AJ803703	2.09	AT1G13950
Snap112107_cn0656	2.09
Snap112107_cn4252	2.09	AT2G22870
AJ801464	2.09	AT2G33480
AJ794593	2.09	AT2G33400
AJ788327	2.09
AJ787963	2.09	AT4G28910
gi49523570embAJ620907_1	2.09
AJ568115	2.09
AJ787297	2.08
AJ798847	2.08
AJ789379	2.08
AJ558466	2.08
AJ807666	2.08
AJ791089	2.08	AT4G28680
Snap112107_cn2843	2.08	AT3G21270
AJ799832	2.08	AT5G47240
AJ792017	2.08	AT4G21192
AJ795938	2.08	AT5G05340
AJ793533	2.08	AT4G04950
AJ808361	2.08	AT1G18010
Snap112107_cn1068	2.08	AT1G79600
Snap112107_cn4549	2.08	AT3G10330
AJ796986	2.08	AT1G08320
AJ793443	2.08	AT4G29310
AJ792893	2.08
AJ794409	2.08	AT4G23720
AJ794218	2.08	AT1G01020
AJ795884	2.08
AJ791893	2.08
AJ559119	2.08	AT1G68730
Snap112107_cn3048	2.08
Snap112107_cn5399	2.08	AT3G12120
AJ796803	2.08	AT2G45670
AJ798483	2.07	AT4G04610
AJ801096	2.07
AJ790277	2.07	AT5G41760
Snap112107_cn2717	2.07	AT3G51030
Snap112107_cn0790	2.07	AT4G16695
AJ790957	2.07
AJ799915	2.07	AT4G32520
AJ559301	2.07	AT3G12830
AJ790472	2.07	AT1G27285
AJ792946	2.07	AT5G25800
Snap112107_cn2282	2.07
AJ801150	2.07	AT4G34410
AJ805811	2.07	AT1G71250
AJ794590	2.07
Snap112107_cn4142	2.07	AT4G09580
AJ791136	2.06
AJ787714	2.06	AT1G80620
AJ560041	2.06	AT1G63220
AJ790107	2.06	AT4G04200
AJ796405	2.06	AT4G39330
AJ797556	2.06	AT1G63460
Snap112107_cn3695	2.06	AT1G20580
AJ808503	2.06	AT5G55610
AJ787460	2.06	AT3G16510
AJ799860	2.06	AT1G18390
AJ791346	2.06	AT1G18210
AJ796991	2.06	AT5G12230
AJ805823	2.06	AT2G01910
AJ787960	2.06
AJ803446	2.06	AT5G22000
AJ794697	2.06	AT2G03620
AJ789950	2.06	AT4G36500
Snap112107_cn0551	2.06
Snap112107_cn3760	2.06
Snap112107_cn3605	2.06
AJ804534	2.05	AT4G36480
AJ558638	2.05	AT1G05840
AJ799957	2.05	AT3G05280
AJ798981	2.05	AT1G78780
AJ797123	2.05
Snap112107_cn5035	2.05	AT4G12290
AJ795711	2.05	AT2G37050
AJ801836	2.05	AT4G39980
AJ809092	2.05	AT3G22210
Snap112107_cn0312	2.05	AT5G54160
Snap112107_cn1880	2.05	AT3G06540
Snap112107_cn0486	2.05	AT4G33790
AJ799806	2.05	AT4G10630
AJ790209	2.05	AT4G37409
Snap112107_cn0024	2.05
AJ796154	2.05	AT1G79590
Snap112107_cn0139	2.04	AT1G52565
AJ558439	2.04	AT2G41430
AJ559344	2.04
Snap112107_cn1164	2.04	AT5G27390
AJ808329	2.04
Snap112107_cn2181	2.04	AT5G54160
Snap112107_cn0660	2.04
Snap112107_cn1525	2.04
AJ796594	2.04
AJ787047	2.04	AT5G47650
AJ788177	2.04
AJ787641	2.04	AT3G13650
Snap112107_cn1003	2.04
AJ792620	2.04	AT3G60530
AJ800788	2.04
AJ807564	2.04
Snap112107_cn1673	2.04
AJ807532	2.04
AJ804515	2.04	AT1G78280
AJ800894	2.04	AT3G13400
AJ798758	2.04
AJ789410	2.04
Snap112107_cn0125	2.04
Snap112107_cn3798	2.04	AT1G67080
AJ787731	2.04	AT5G50410
Snap112107_cn1029	2.04	AT3G11250
Snap112107_cn0822	2.04	AT2G20870
AJ796909	2.04	AT1G77120
AJ793877	2.04	AT2G21120
AJ805995	2.03	AT1G11390
Snap112107_cn0918	2.03	AT4G02890
AJ805415	2.03	AT3G16230
Snap112107_cn4960	2.03	AT5G12840
AJ795835	2.03	AT5G54160 |
AJ794908	2.03
AJ794972	2.03
AJ806046	2.03
Snap112107_cn1577	2.03	AT1G75580
Snap112107_cn5474	2.03	AT3G14200
AJ789981	2.03
AJ802924	2.03
Snap112107_cn1334	2.03	AT2G31490
AJ789145	2.03	AT5G03110.
AJ806616	2.03	AT2G37080
Snap112107_cn2472	2.03	AT1G69500
AJ558678	2.03	AT5G57950
AJ798136	2.03	AT1G24400
AJ807108	2.02	AT5G56860
Snap112107_cn3837	2.02
Snap112107_cn4977	2.02	AT2G15860
AJ799480	2.02	AT1G26218
Snap112107_cn3440	2.02
Snap112107_cn5029	2.02	AT4G34540
Snap112107_cn5121	2.02	AT5G57330
Ama_1_N21_T3	2.02
AJ558612	2.02	AT4G31140
Snap112107_cn2852	2.02	AT3G02200
AJ805338	2.02	AT4G31140
Snap112107_cn5110	2.02	AT5G57170
Snap112107_cn1414	2.02	AT3G59540
AJ791445	2.02	AT5G55860
AJ794609	2.02	AT5G12310
AJ797476	2.01	AT2G36460
AJ787046	2.01	AT1G07080
Snap112107_cn5666	2.01	AT2G19070
AJ804990	2.01	AT4G22285
AJ796539	2.01	AT3G62910
Snap112107_cn0805	2.01	AT2G04039
Snap112107_cn0856	2.01
AJ797949	2.01	AT5G28750
Snap112107_cn0189	2.01
AJ804426	2.01	AT4G19003
AJ795585	2.01	AT4G33060
Snap112107_cn4144	2.01	AT3G20420
AJ808953	2.01	AT3G20640
Snap112107_cn5739	2.01	AT3G03310
Snap112107_cn1624	2.01	AT3G05810
Snap112107_cn0061	2.01	AT4G35100
Snap112107_cn4795	2.01	AT2G06005
AJ787808	2.01	AT5G40870
Snap112107_cn1463	2.01	AT4G18960
gi18389211gbAY072735_1	2.01
AJ798813	2
AJ796987	2	AT4G36940
AJ568267	2	AT4G27410
AJ800144	2	AT2G44740
AJ795561	2	AT1G28410
AJ798158	2
AJ805561	2	AT3G27000
Snap112107_cn4017	2
AJ793668	2	AT5G40850
Snap112107_cn5567	2	AT2G01270
AJ790744	2	AT1G68570
AJ794391	-2	AT3G14240
AJ788252	-2	AT4G25780
Snap112107_cn3331	-2.01	AT3G55440
Snap112107_cn4331	-2.01	AT4G26370
AJ793712	-2.01	AT1G34190
Snap112107_cn2586	-2.01	AT1G52230
AJ804950	-2.01	AT2G39410
AJ808946	-2.01	AT3G28700
AJ794735	-2.01	AT1G09430
AJ807990	-2.02	AT3G18210
Snap112107_cn0239	-2.02
AJ796153	-2.02	AT2G17980
Snap112107_cn2124	-2.02	AT3G15630
AJ794265	-2.02	AT4G29830
Snap112107_cn1010	-2.02
Snap112107_cn1784	-2.02	AT3G60210
Snap112107_cn4955	-2.02
AJ801864	-2.02	AT3G57050
Snap112107_cn1515	-2.02
AJ794635	-2.03	AT2G28100
AJ808371	-2.03	AT2G01820
AJ797871	-2.03	AT5G46230
Snapdragon-1_1_A15_T3	-2.03
AJ558785	-2.03	AT4G24440
Snap112107_cn2680	-2.03
Snapdragon-1_2_M09_T3	-2.03
Snap112107_cn2957	-2.03
AJ789691	-2.03	AT1G26960
Snap112107_cn1167	-2.03
Snap112107_cn1329	-2.03	AT1G70890
AJ794197	-2.04	AT5G06830
Snap112107_cn1813	-2.04
AJ802412	-2.04	AT3G01670
Snap112107_cn1241	-2.04	AT3G04730
Snap112107_cn1580	-2.04
AJ795211	-2.04	AT4G37560
AJ800673	-2.04	AT4G27310
Snap112107_cn2637	-2.04	AT5G47570
AJ795493	-2.04	AT4G28706
AJ797688	-2.04	AT3G12050
AJ799017	-2.04
AJ807601	-2.05	AT4G30340
AJ787057	-2.05	AT2G36885
Snap112107_cn4182	-2.05	AT1G12230
Snap112107_cn3641	-2.05	AT4G12730
Snap112107_cn2778	-2.05	AT1G74970
Snap112107_cn0983	-2.05	AT4G37800
Snap112107_cn4246	-2.05	AT4G08950
AJ797993	-2.05	AT2G40490
Snap112107_cn1706	-2.05
AJ801232	-2.05	AT5G57350
AJ805368	-2.05
Snap112107_cn2795	-2.05	AT5G19140
Snap112107_cn5686	-2.05	AT3G05545
AJ804814	-2.05	AT3G56820
AJ795942	-2.05	AT5G64370
Snap112107_cn5596	-2.05
Snap112107_cn2133	-2.05
AJ798810	-2.06	AT5G63670
Snap112107_cn3314	-2.06	AT2G03070
Snap112107_cn3984	-2.06	AT5G27490
AJ806894	-2.06	AT5G10400
Snap112107_cn4735	-2.07	AT5G48020
Snap112107_cn4765	-2.07	AT2G14835
Snap112107_cn4237	-2.07	AT4G15410
AJ808184	-2.08	AT3G14790
Snap112107_cn3360	-2.08	AT5G17770
AJ792982	-2.08	AT3G07390
Snap112107_cn4275	-2.08	AT5G07030
Snap112107_cn4259	-2.08
Snap112107_cn4984	-2.09
AJ805795	-2.09	AT5G54310
AJ808884	-2.09	AT3G18830
AJ806199	-2.09	AT4G19800
Snap112107_cn1108	-2.09	AT2G38110
AJ788680	-2.09	AT4G14930
Snap112107_cn4967	-2.09	AT5G54400
Snapdragon-1_2_H04_T3	-2.1
AJ794722	-2.1	AT4G15940
Snap112107_cn5098	-2.1	AT4G28310
AJ788606	-2.1	AT1G09870
AJ789627	-2.1	AT5G64270
Snap112107_cn4136	-2.1
Snap112107_cn4434	-2.1
Snapdragon-1_2_B04_T3	-2.11
AJ795501	-2.11	AT5G67630
Snapdragon-1_2_P05_T3	-2.11
Snap112107_cn0608	-2.11	AT5G62180
AJ806068	-2.11	AT1G31070
Snap112107_cn3295	-2.11	AT4G09670
Snap112107_cn1292	-2.12	AT4G27720
Snap112107_cn2713	-2.13	AT1G15340
Snap112107_cn2364	-2.13	AT4G37830
AJ806707	-2.13	AT1G08200
AJ801595	-2.13	AT5G24710
Snap112107_cn1501	-2.13	AT1G20816
AJ788150	-2.13	AT2G20900
Snap112107_cn1224	-2.13	AT4G24620
Snap112107_cn5602	-2.14	AT5G16550
Snap112107_cn2266	-2.14	AT5G41970
AJ799086	-2.14	AT1G50640
Snap112107_cn5165	-2.14
Snapdragon-1_2_G12_T3	-2.14
AJ801747	-2.14	AT2G05170
Snap112107_cn0055	-2.15
Snap112107_cn4892	-2.15	AT4G00360
AJ792405	-2.15	AT1G43580
Snap112107_cn1195	-2.15
AJ795066	-2.15	AT3G04830
AJ794411	-2.15	AT5G50000
AJ796493	-2.15	AT5G35630
AJ804769	-2.15	AT2G05920
Snap112107_cn2253	-2.16
Snap112107_cn4092	-2.16	AT2G04570
Snap112107_cn4432	-2.16	AT2G23070
AJ803042	-2.16	AT2G38110
AJ806800	-2.16	AT5G17550
AJ798180	-2.16
AJ788332	-2.16	AT5G12970
AJ808994	-2.17
AJ796319	-2.17	AT3G58560
Snap112107_cn2049	-2.17
Snap112107_cn4725	-2.17
AJ794856	-2.17	AT5G13100
Snap112107_cn1432	-2.18
Snap112107_cn4686	-2.18	AT5G15410
Snap112107_cn3829	-2.18
AJ796400	-2.18	AT3G13060
Snap112107_cn1366	-2.18
AJ789226	-2.18	AT5G10920
Snap112107_cn3693	-2.19	AT5G19860
Snap112107_cn2285	-2.19	AT5G11160
AJ793958	-2.19	AT2G28230
AJ795716	-2.19	AT5G04320
AJ802082	-2.2	AT2G30710
Snap112107_cn1212	-2.2	AT3G01280
AJ807522	-2.2	AT2G36120
Snapdragon-1_2_J21_T3	-2.21
AJ791457	-2.21	AT1G68530
Snap112107_cn0557	-2.21
Snap112107_cn0864	-2.21	AT1G21720
Snap112107_cn1166	-2.21	AT3G20820
Snap112107_cn5497	-2.22	AT2G46210
AJ788816	-2.22	AT3G47940
AJ805539	-2.22	AT5G01020
AJ803124	-2.22	AT3G03420
Snap112107_cn4352	-2.23
AJ797220	-2.23	AT1G31830
Snap112107_cn1278	-2.23	AT2G21660
Snap112107_cn3098	-2.23	AT1G48350
Snap112107_cn5308	-2.23	AT1G23205
Snap112107_cn4097	-2.24	AT1G79440
Snap112107_cn1133	-2.25	AT5G45390
AJ807846	-2.25
Snap112107_cn2488	-2.25	AT3G59510
AJ795671	-2.25	AT2G38870
AJ787094	-2.25	AT3G12630
Snap112107_cn2997	-2.26	AT3G22850
Snap112107_cn5487	-2.26
Snap112107_cn0578	-2.26	AT3G27240
AJ560010	-2.26	AT2G28840
Snap112107_cn1352	-2.26
Snap112107_cn4191	-2.26	AT1G29980
Snap112107_cn4153	-2.26	AT5G23060
Snap112107_cn0933	-2.27	AT5G57870
Snap112107_cn3109	-2.27
Snap112107_cn5445	-2.27	AT4G35420
AJ805649	-2.27	AT4G30130
AJ807153	-2.27	AT1G03870
Snap112107_cn0285	-2.27
Snap112107_cn4706	-2.28	AT5G37600
Snap112107_cn1912	-2.28	AT3G63140
Snap112107_cn4458	-2.28	AT2G16850
AJ795795	-2.28	AT3G44750
Snap112107_cn3430	-2.28	AT2G27510
AJ794604	-2.28	AT4G22360
Snap112107_cn2947	-2.29
AJ807673	-2.29	AT3G52990
AJ802426	-2.29	AT2G36130
Snap112107_cn3270	-2.29	AT3G18050
Snap112107_cn4298	-2.3
Snap112107_cn2156	-2.3	AT5G39850
Snap112107_cn3151	-2.3	AT4G32960
Snap112107_cn1220	-2.31	AT4G15920
Snap112107_cn3154	-2.31	AT3G20820
Snap112107_cn1842	-2.31	AT3G21465
AJ798309	-2.31	AT4G22380
AJ794332	-2.31	AT5G45670
AJ795749	-2.31	AT3G27060
Snap112107_cn5294	-2.31	AT1G32070
Snap112107_cn4837	-2.31	AT1G48950
Snap112107_cn5644	-2.32
Snap112107_cn5330	-2.32	AT1G65870
AJ795806	-2.32	AT3G59360
AJ807024	-2.32	AT1G23760
Snap112107_cn4540	-2.33
Snap112107_cn3243	-2.33
AJ793381	-2.33	AT5G25310
AJ790237	-2.33	AT5G19090
Snap112107_cn0580	-2.33	AT5G40810
Snap112107_cn4778	-2.34	AT5G56760
AJ798967	-2.34	AT3G19320
Snap112107_cn5661	-2.34
Snap112107_cn4794	-2.34	AT3G56130
Snap112107_cn5152	-2.34
AJ558567	-2.35	AT4G17510
Snap112107_cn1275	-2.35	AT4G32150
Snap112107_cn0180	-2.35	AT5G11090
AJ806217	-2.35	AT5G04420
AJ796911	-2.36	AT5G49360
AJ802415	-2.36	AT5G66680
Snap112107_cn3247	-2.36	AT5G14740
AJ793054	-2.37	AT1G59990
AJ804890	-2.37	AT2G23780
Snap112107_cn4499	-2.37
Snap112107_cn1788	-2.38	AT5G58250
AJ798207	-2.38	AT1G73890
Snap112107_cn1898	-2.38
AJ804118	-2.39	AT3G14240
Snap112107_cn3500	-2.39	AT4G17260
Snap112107_cn3256	-2.39
Snap112107_cn2660	-2.39	AT5G48485
AJ808610	-2.4	AT5G43860
AJ799995	-2.4	AT4G26810
AJ559530	-2.4	AT5G59310
Snap112107_cn4054	-2.4	AT3G13570
Snap112107_cn1932	-2.4	AT5G27690
AJ559325	-2.41	AT2G01970
AJ789828	-2.41	AT2G43940
AJ798943	-2.41	AT2G42780
AJ790069	-2.42	AT1G69780
AJ792987	-2.43	AT1G07090
Snap112107_cn5163	-2.43	AT3G48890
Snap112107_cn1202	-2.43	AT3G56460
AJ792973	-2.44	AT1G48270
AJ793701	-2.44	AT5G22360
AJ801425	-2.45	AT2G14170
AJ794151	-2.45	AT2G01570
AJ788959	-2.45
AJ803310	-2.45
AJ802654	-2.46	AT5G66320
AJ804662	-2.47	AT1G14920
Snap112107_cn0516	-2.47	AT5G63510
Snap112107_cn3900	-2.47	AT5G22870
Snap112107_cn1579	-2.5	AT3G61470
AJ802783	-2.5	AT1G54500
Snap112107_cn5049	-2.52	AT2G32080
Snap112107_cn4544	-2.53	AT1G26520
Snapdragon-1_1_M04_T3	-2.53
AJ803635	-2.54	AT3G49260
Snap112107_cn1470	-2.56	AT5G59845
AJ790310	-2.56	AT2G36530
Snap112107_cn2611	-2.57	AT1G68530
AJ793390	-2.57	AT1G12640
Snap112107_cn3848	-2.57	AT2G44290
AJ559200	-2.58
AJ796392	-2.58	AT1G06890
Snap112107_cn0039	-2.58	AT1G53280
Snap112107_cn5260	-2.58
Snap112107_cn3221	-2.59	AT5G23420
AJ801851	-2.59	AT5G49010
AJ794897	-2.6	AT2G25970
Snap112107_cn5499	-2.6
Snapdragon-1_1_F20_T3	-2.61
AJ799195	-2.61	AT1G14270
Snap112107_cn5423	-2.61
AJ568334	-2.62
AJ798737	-2.63	AT2G36400
Snap112107_cn1685	-2.63
AJ797084	-2.64
Snap112107_cn0075	-2.65	AT3G58610
Snap112107_cn1598	-2.65	:AT5G52440
Snap112107_cn1605	-2.66
AJ804090	-2.66	AT5G58960
Snap112107_cn3552	-2.67	AT2G16630
Snap112107_cn3849	-2.67	AT2G26580
Snap112107_cn0825	-2.68	AT2G20870
AJ808365	-2.69	AT3G12130
AJ794625	-2.7	AT5G67480
AJ558354	-2.71
Snap112107_cn1138	-2.71	AT5G43270
AJ807607	-2.73	AT1G02150
AJ805682	-2.73	AT1G71230
Snap112107_cn5395	-2.73
Snap112107_cn4420	-2.74	AT5G65380
Snap112107_cn5075	-2.74
AJ788079	-2.76	AT1G52342
Snap112107_cn5703	-2.77	AT1G65930
Snap112107_cn2783	-2.79	AT4G27440
Snap112107_cn4983	-2.79	AT1G16300
AJ797577	-2.8	AT1G50740
AJ808213	-2.8	AT2G23910
Snap112107_cn5716	-2.81	AT1G44000
Snap112107_cn0311	-2.82	AT1G29930
Snap112107_cn5025	-2.82	AT3G18680
Snap112107_cn1009	-2.84	AT5G47560
AJ788624	-2.84
Snap112107_cn3818	-2.87	AT5G47760
Snap112107_cn4566	-2.88	AT5G54540
AJ793610	-2.89	AT5G57280
Snap112107_cn5694	-2.9
Snap112107_cn1127	-2.91	AT5G55940
AJ808026	-2.91	AT5G26742
AJ794562	-2.92	AT4G28100
Snap112107_cn0278	-2.92
Snap112107_cn0968	-2.94	AT5G23280
Snap112107_cn5277	-2.97	AT4G34265
AJ793113	-2.98	AT3G03960
AJ796619	-2.99	AT1G58290
AJ796625	-3	AT3G56900
Snap112107_cn1092	-3	AT1G68260
Snap112107_cn5193	-3	AT3G55120
Snap112107_cn5521	-3.01
AJ795256	-3.05	AT3G21110
AJ793714	-3.05
Snap112107_cn3001	-3.05	AT2G28000
AJ796087	-3.05	AT4G36680
AJ808656	-3.06	AT3G21350
Snap112107_cn4451	-3.07	AT3G18165
Snap112107_cn0981	-3.1	AT4G37800
Snap112107_cn5696	-3.13	AT4G35250
AJ788329	-3.16	AT2G16050
AJ806198	-3.2	AT3G14067
AJ794620	-3.21	AT3G54780
Snapdragon-1_1_D13_T3	-3.22
Snap112107_cn4491	-3.25
Snapdragon-1_2_A21_T3	-3.26
Snap112107_cn4569	-3.26	AT5G08415
AJ794490	-3.27	AT5G58300
Snap112107_cn5594	-3.3
AJ803621	-3.35
Snap112107_cn2986	-3.38	AT5G55140
Snap112107_cn4135	-3.38	AT4G16270
AJ790883	-3.4	AT3G13920
AJ801366	-3.43	AT5G23530
AJ787256	-3.43	AT4G05000
AJ802789	-3.48	AT4G38770
AJ807665	-3.52	AT1G70730
Snap112107_cn1478	-3.54	AT4G30880
AJ804941	-3.59	AT5G51120
Snap112107_cn4601	-3.59	AT1G12050
AJ796434	-3.6	AT3G54770
AJ805699	-3.68	AT4G39740
AJ807114	-3.71	AT4G23570
AJ796980	-3.72	AT3G26570
Snap112107_cn2548	-3.81
Snapdragon-1_1_B03_T3	-3.89
Snap112107_cn3950	-4.01
AJ796222	-4.08	AT5G18430
AJ793431	-4.09	AT5G47850
AJ791948	-4.29
AJ568336	-4.63	AT1G54690
Snap112107_cn4896	-4.8	AT1G75500
Snap112107_cn3343	-4.84	AT1G75500
AJ795120	-4.87	AT1G34430
AJ805673	-5.08
Snap112107_cn0111	-5.08	AT5G52160
AJ560250	-5.72	AT1G74660
AJ795460	-5.82	AT4G05390
Snap112107_cn5697	-6.36	AT1G78700
Snap112107_cn1597	-9.62	AT3G52130
